# Supplementary material for: Common Data Elements Reported in Mechanical Thrombectomy for Acute Ischemic Stroke: A Systematic Review of Active Clinical Trials
Source: Brain Sci. 2022 Dec 7;12(12):1679. doi: 10.3390/brainsci12121679 (PMC9775042; doi:10.3390/brainsci12121679)
Supplement: Supplementary file 1 [file brainsci-12-01679-s001.zip]

Archive with 1 entries (1 files):
- brainsci-2022841-supplementary.pdf
